# Supplementary material for: Pharmacognostic Evaluation, Chemical Characterization, and Antibacterial Activity of Bassia indica (Wight) A.J. Scott
Source: Plants (Basel). 2024 Jun 25;13(13):1753. doi: 10.3390/plants13131753 (PMC11244141; doi:10.3390/plants13131753)
Supplement: Supplementary file 1 [file plants-13-01753-s001.zip]

Archive with 2 entries (2 files):
- plants-3048557-supplementary/GCMS analysis of ethylacetate, nbutanol and nhexane fraction of B.indica.pdf
- plants-3048557-supplementary/Supplementary data.pdf
